# Supplementary material for: Wolbachia and Asaia Distribution among Different Mosquito Vectors Is Affected by Tissue Localization and Host Species
Source: Microorganisms. 2024 Mar 8;12(3):545. doi: 10.3390/microorganisms12030545 (PMC10972390; doi:10.3390/microorganisms12030545)
Supplement: Supplementary file 1 [file microorganisms-12-00545-s001.zip]

Archive with 1 entries (1 files):
- microorganisms-2900253-supplementary.pdf
